# Supplementary material for: Relationship between serum soluble suppression of tumorigenicity (ST) 2 and global longitudinal strain in early onset preeclampsia
Source: BMC Cardiovasc Disord. 2024 Jan 16;24:53. doi: 10.1186/s12872-023-03696-9 (PMC10792846; doi:10.1186/s12872-023-03696-9)
Supplement: Supplementary file 1 — Supplementary Material 1 [file 12872_2023_3696_MOESM1_ESM.xlsx]

## Sheet: Sheet1 (2)
No	Nama	Usia	No RM	Paritas	Paritas	Usia kehamilan	TD Sistolik (mmhg)	TD Diastolik (mmhg)	LV Mass Index	LAVI	LVEF Simpson's Biplane	Disfungsi diastolik	GLS	Nilai sflt1/plgf	Nilai sST2
1	Atika Nul Hakim	28	2060720	Primipara	G1P0A0	30-31 minggu	164	100	92.29	17.23	61	Normal	-16.6	119.83	150.5
2	Widya Lestari	27	56447	Primipara	G1P0A0	33-34 minggu	160	100	148	20.4	51	Derajat I	-17.6	133.47	154
3	Rismawati	28	2061459		G3P2A0	29-30 minggu	140	100	106	22.4	64.7	Derajat I	-18.4	2.42	64
4	Sobariah	19	2062972	Primipara	G1P1A0	31-32 minggu	160	100	107.3	11.8	55	Derajat I	-16.4	36.14	154
5	Kurniasih bt akub	38	142003		G4P2A1	31-32 minggu	160		102	18.4	53	Derajat I	-17.4	55.74	179.5		>
6	Asyifa Fiani Putri	26	2063415	Primipara	G1P0A0	30-31 minggu	160	100	89.09	19.57	62	Normal	-16	259.76	179.5
7	Sri Mulyati	39	2063148		G4P3A0	31-32 minggu	190	100	129.92	18	66	Derajat I	-17	90.78	191.5
8	Vinny Ulfi Anjadi	31	64258		G4P3A0	30-31 minggu	150	90	89.2	22	52	Normal	-17.4	16.1	130.5
9	Ima Rismawati	41	142104	Primipara	G1P0A0	29-30 minggu	140	90	84.9	28	53.8	Normal	-17.4	8	296
10	Susi Lestari	22	2063410	Multipara	G2P1A0	33-34 minggu	168	100	149.47	28.02	68	Derajat I	-17.8	26.97	142.5
11	Iim binti rahmat	38	142115	Multipara	G3P2A0	32-33 minggu	170	90	92	26	52	Normal	-16.7	143.21	157.5
12	Erika binti tarim	21	139040	Multipara	G2P1A0	32-33 minggu	150	90	117	23.4	64	Derajat I	-17.4	33.2	164.5
13	Amanda Setiawati	21	2067593	Primipara	G1P0A0	33-34 minggu	140	90	115.87	32.6	71	Derajat I	-19.8	27.68	48
14	Ine Nurhayati	39	2059643	Multipara	G4P3A0	32-33 minggu	140	100	161.19	32.78	53	Derajat I	-20.1	18	37.5
15	Gustiani	19	2068383	Primipara	G1P0A0	31-32 minggu	160	100	91	26	74	Normal	-17.3	170.81	145
16	Risma Amalia	33	12590	Multipara	G3P2A0	25-26 minggu	160	100	137.26	30	70	Derajat I	-17	2.41	142.5		>
17	Nada Fadilah	24	1114924	Primipara	G1P0A0	31-32 minggu	160	100	73.8	26.5	51	Normal	-13.3	14.11	297.5		>
18	Ela Hayati	39	55125	Multipara	G2P1A0	27-28 minggu	150	90	119	28	53	Derajat I	-16	46.97	136
19	Dessy Wulandari	27	58790	Multipara	G3P2A0	32-33 minggu	140	90	95.2	21	68	Normal	-18.8	230.07	54
20	Tri Mulyaningsih	32	58769	Multipara	G6P5A0	32-33 minggu	140	90	142	25.2	64.4	Derajat I	-18.8	24.68	51.5		>
21	Pipit Supartini	27	58863	Primipara	G1P0A0	32-33 minggu	160	100	99.4	20.7	59.3	Derajat I	-16.4	24.7	140
22	Neni	39	59152	Multipara	G6P5A0	32-33 minggu	150	90	128	23.7	58.9	Derajat I	-17.5	43.65	172.5
23	Deasy Samsul Indryani	35	58167	Multipara	G2P1A0	31-32 minggu	160	100	137	22.2	60.3	Derajat I	-17.3	60.6	146.5
24	Reni Nurhayati	42	59142	Primipara	G1P0A0	31-32 minggu	160	90	134	28.4	55.8	Derajat I	-17.6	6.83	104
25	Siti Rochmawati	29	59241	Primipara	G1P0A0	31-32 minggu	150	90	104	23.6	58.8	Derajat I	-17.7	36.7	154
26	Eni Patimah	28	36378	Multipara	G3P2A0	27-28 minggu	160	90	131	20.4	53.6	Derajat I	-17.5	57.36	151.5
27	Devina Fauzani Finlandina	29	2072006	Primipara	G1P0A0	32-33 minggu	170	100	150.9	22	65	Derajat I	-17.2	134.57	297.5
28	Yani Mulyani	33	59492	Multipara	G3P2A0	30-31 minggu	160	90	108	18.6	64.6	Derajat I	-17	106.76	115
29	Ajeng Widiya Resma	27	59540	Primipara	G1P0A0	32-33 minggu	140	90	91.7	26.5	64.9	Normal	-19.8	33.94	48
30	Popon Tarmidah	44	2072199	Multipara	G4P3A0	33-34 minggu	150	90	61.1	18.3	56	Normal	-16.6	0.808	145
